# Supplementary material for: Paired Root-Soil Samples and Metabarcoding Reveal Taxon-Based Colonization Strategies in Arbuscular Mycorrhizal Fungi Communities in Japanese Cedar and Cypress Stands
Source: Microb Ecol. 2023 Apr 28;86(3):2133–46. doi: 10.1007/s00248-023-02223-9 (PMC10497666; doi:10.1007/s00248-023-02223-9)
Supplement: Supplementary file 6 — Table S1 Summary of the study sites a) UTCBF, Chiba; UTCF, Chichibu; UTTF, Tanashi; MAP, mean annual precipitation; MAT, mean annual temperature; Cj, Cryptomeria japonica; Co, Chamaecyparis obtusa. b) The UTCBF and UTCF are mixed plantations of Cj and Co. The UTTF site is an adjacent Cj plantation and Co plantation. Table S2 Understory plant community composition of the study sites. a) + refers to the presence at the corresponding site. Table S3 Analyses of variance on soil pH, soil electrical conductivity, and host diameter at breast height a) Variables are soil pH, soil electrical conductivity (EC), and diameter at breast height (DBH) of the host tree. Factors are Site and Host. Sites are Chiba (UTCBF), Chichibu (UTCF), and Tanashi (UTTF). Hosts are Cryptomeria japonica (Cj) and Chamaecyparis obtusa (Co). Table S4 Permanova on the arbuscular mycorrhizal fungi (AMF) community at the OTU level. a) Sites are Chiba (UTCBF), Chichibu (UTCF), and Tanashi (UTTF). Hosts are Cryptomeria japonica (Cj) and Chamaecyparis obtusa (Co). Compartments are root and surrounding soil. Table S5 Mantel test showing the biotic and abiotic effects on the root and soil AMF communities associated with Cryptomeria japonica (Cj) and Chamaecyparis obtusa (Co). Significant effects (p-value < 0.05) are in bold. a) Sites are Chiba (UTCBF), Chichibu (UTCF), and Tanashi (UTTF). Factors are Host and Compartment. Hosts are Cryptomeria japonica (Cj) and Chamaecyparis obtusa (Co). Compartments are root and surrounding soil. Table S6 Analysis of root and soil AMF communities similarities between Cryptomeria japonica (Cj) and Chamaecyparis obtusa (Co). ANOSIM p-value < 0.05 (in bold) refers to significantly different communities. Table S7 Analyses of variance on the alpha diversity indices of arbuscular mycorrhizal fungi (AMF) community. a) Variables are number of operational taxonomic units (NOTUs) and Shannon index. Factors are Site, Host, and Compartment. Sites are Chiba (UTCBF), Chichibu (UTCF), and [file 248_2023_2223_MOESM6_ESM.xlsx]

## Sheet: Title_Page
Paired root-soil samples and metabarcoding reveal taxon-based colonization strategies in arbuscular mycorrhizal fungi communities in Japanese cedar and cypress stands
Djotan Akotchiffor Kevin Geoffroy*1, Norihisa Matsushita1, Kenji Fukuda1
1University of Tokyo, Graduate School of Agricultural and Life Sciences (Laboratory of Forest Botany), 1-1-1, Yayoi, Bunkyo-ku, Tokyo, 113-8657, Japan. *Corresponding author: geoffroydjotan@yahoo.fr - https://orcid.org/0000-0002-3726-9826

## Sheet: ESM_Table S1
Table S1 Summary of the study sites
Site a)	Longitude (° N)	Latitude (° E)	Elevation (m)	MAP (mm) a)	MAT (ºC) a)	Host species a)	Planting year b)	Stand density (trees/ha) b)
UTCBF	35.164	140.144	300	2500	14	Cj and Co	1927	600
UTCF	35.954	138.824	1050	1498	11.2	Cj and Co	1980	1050
UTTF	35.739	139.538	60	1610	14.8	Cj	1961	950
						Co	1983	1850
a) UTCBF, Chiba; UTCF, Chichibu; UTTF, Tanashi; MAP, mean annual precipitation; MAT, mean annual temperature; Cj, Cryptomeria japonica; Co, Chamaecyparis obtusa. b) The UTCBF and UTCF sites are mixed plantations of Cj and Co. The UTTF site is an adjacent Cj plantation and Co plantation.

## Sheet: ESM_Table S2
Table S2 Understory plant community composition of the study sites
Family	Species	Study site a)
		Chiba (UTCBF)	Chichibu (UTCF)	Tanashi (UTTF)
Pinaceae	Abies firma	+
Schisandraceae	Illicium anisatum	+
	Kadsura japonica			+
Chloranthaceae	Chloranthus serratus		+
	Sarcandra glabra			+
Saururaceae	Houttuynia cordata			+
Lauraceae	Cinnamomum camphora			+
	Cinnamomum yabunikkei	+		+
	Lindera umbellata	+
	Litsea coreana			+
	Neolitsea sericea	+		+
Arecaceae	Trachycarpus fortunei			+
Zingiberaceae	Alpinia japonica	+
Poaceae	Pleioblastus chino			+
Leguminosae	Amphicarpaea edgeworthii		+
Cannabaceae	Aphananthe aspera			+
	Celtis sinensis			+
Fagaceae	Quercus acuta	+
	Quercus glauca	+		+
	Quercus myrsinifolia			+
	Quercus salicina	+
	Castanopsis sieboldii			+
Violaceae	Viola tokubuchiana		+
	var. takedana
Rutaceae	Boenninghausenia albiflora	+
	var. japonica
	Zanthoxylum piperitum	+
Pentaphylacaceae	Eurya japonica	+
Primulaceae	Ardisia crenata			+
	Masea japonica	+
Theaceae	Camellia japonica	+
Symplocaceae	Symplocos prunifolia	+
Aucubaceae	Aucuba japonica			+
Apocynaceae	Trachelospermum asiaticum			+
Araliaceae	Dendropanax trifidus			+
	Fatsia japonica			+
a) + refers to the presence at the corresponding site

## Sheet: ESM_Table S3
Table S3 Analyses of variance on soil pH, soil electrical conductivity (EC), and host diameter at breast height (DBH)
Variable & Factor a)	Df	Sum Sq	Mean Sq	F value	Pr(>F)
Soil pH
Site	2	3.389	1.6947	18.42	0
Host	1	0.811	0.8106	8.81	0.005
Site:Host	2	0.044	0.0221	0.24	0.788
Residuals	41	3.772	0.092
Soil EC
Site	2	17557	8779	2.45	0.099
Host	1	22026	22026	6.15	0.017
Site:Host	2	13944	6972	1.95	0.156
Residuals	41	146768	3580
DBH
Site	2	2620	1310	24	0
Host	1	904	904	17	0
Site:Host	2	17	9	0	0.854
Residuals	41	2244	55
a) Variables are soil pH, soil electrical conductivity (EC), and diameter at breast height (DBH) of the host tree. Factors are site and host species. Sites are Chiba (UTCBF), Chichibu (UTCF), and Tanashi (UTTF). Hosts are Cryptomeria japonica (Cj) and Chamaecyparis obtusa (Co).

## Sheet: ESM_Table S4
Table S4 Permanova on the arbuscular mycorrhizal fungi (AMF) community at OTU level
Factor a)	Df	SumOfSqs	R2	F	Pr(>F)
Site	2	1.9872	0.0984	9.0559	0.001
Host	1	0.4417	0.02187	4.0254	0.002
Compartment	1	7.3223	0.36256	66.7376	0.001
Site:Host	2	0.4839	0.02396	2.2053	0.016
Site:Compartment	2	0.7107	0.03519	3.2386	0.003
Host:Compartment	1	0.1589	0.00787	1.4485	0.183
Site:Host:Compartment	2	0.0945	0.00468	0.4308	0.983
Residual	82	8.9968	0.44548
Total	93	20.196	1
a) Sites are Chiba (UTCBF), Chichibu (UTCF), and Tanashi (UTTF). Hosts are Cryptomeria japonica (Cj) and Chamaecyparis obtusa (Co). Compartments are root and surrounding soil

## Sheet: ESM_Table S5
Table S5 Permanova on the arbuscular mycorrhizal fungi (AMF) community at OTU level per study site
Site & Factor a)	Df	SumOfSqs	R2	F	Pr(>F)
Chiba
Host	1	0.1738	0.03683	1.7253	0.105
Compartment	1	2.0973	0.44456	20.8243	0.001
Host:Compartment	1	0.0295	0.00625	0.2926	0.98
Residual	24	2.4171	0.51236
Total	27	4.7177	1
Chichibu
Host	1	0.152	0.02988	1.2482	0.215
Compartment	1	1.9714	0.38751	16.1865	0.001
Host:Compartment	1	0.041	0.00805	0.3363	0.962
Residual	24	2.923	0.57456
Total	27	5.0873	1
Tanashi
Host	1	0.5998	0.07137	5.5769	0.001
Compartment	1	3.9643	0.47172	36.8597	0.001
Host:Compartment	1	0.183	0.02178	1.7019	0.136
Residual	34	3.6567	0.43512
Total	37	8.4038	1
a) Sites are Chiba (UTCBF), Chichibu (UTCF), and Tanashi (UTTF). Factors are host species and compartment. Hosts are Cryptomeria japonica (Cj) and Chamaecyparis obtusa (Co). Compartments are root and surrounding soil

## Sheet: ESM_Table S6
Table S6 Analysis of root and soil AMF communities similarities between Cryptomeria japonica (Cj) and Chamaecyparis obtusa (Co). ANOSIM p-value < 0.05 (in bold) refers to significantly different communities
Site	Compartment	ANOSIM p-value (Cj vs Co)
Chiba	Root	0.378
	Soil	0.556
Chichibu	Root	0.149
	Soil	0.438
Tanashi	Root	0.001
	Soil	0.112

## Sheet: ESM_Table S7
Table S7 Analyses of variance on alpha diversity indices of arbuscular mycorrhizal fungi (AMF) community
Variable & Factor a)	Df	Sum Sq	Mean Sq	F value	Pr(>F)
Number of OTUs
Site	2	8502	4251	6.969	0.002
Host	1	509	509	0.834	0.364
Compartment	1	58152	58152	95.332	0
Site:Host	2	1555	777	1.274	0.285
Site:Compartment	2	3748	1874	3.072	0.052
Host:Compartment	1	178	178	0.292	0.59
Site:Host:Compartment	2	596	298	0.489	0.615
Residuals	82	50019	610
Shannon index
Site	2	3.146	1.573	20.434	0
Host	1	0.044	0.0444	0.577	0.45
Compartment	1	0.005	0.0046	0.06	0.808
Site:Host	2	0.109	0.0545	0.707	0.496
Site:Compartment	2	0.249	0.1245	1.617	0.205
Host:Compartment	1	0.07	0.0698	0.907	0.344
Site:Host:Compartment	2	0.16	0.0798	1.037	0.359
Residuals	82	6.312	0.077
a) Variables are number of operational taxonomic units (NOTUs) and Shannon index. Factors are site, host species, and compartment. Sites are Chiba (UTCBF), Chichibu (UTCF), and Tanashi (UTTF). Hosts are Cryptomeria japonica (Cj) and Chamaecyparis obtusa (Co). Compartments are root and surrounding soil.

## Sheet: ESM_Table S8
Table S8 Association of arbuscular mycorrhizal fungi (AMF) with host species (Cryptomeria japonica, Cj; and Chamaecyparis obtusa, Co) or compartments of the rhizosphere (root and soil) based on the multinomial species classification method (CLAM)
A: CLAM for the host species: 21 detected OTUs
OTUs	Total Abundance		Abundance in Cj	Abundance in Co	Class
MZ479752	20717		7552	13165	Cj & Co
MZ479764	1049		414	635	Cj & Co
MZ479807	181		59	122	Cj & Co
MZ479883	48		14	34	Cj & Co
MZ479916	46		11	35	Cj & Co
MZ479947	38		8	30	Cj & Co
MZ479939	33		7	26	Cj & Co
MZ479869	31		24	7	Cj & Co
MZ479998	28		4	24	Cj & Co
MZ479978	27		21	6	Cj & Co
MZ480015	19		17	2	Cj & Co
MZ480198	16		3	13	Cj & Co
MZ480014	16		14	2	Cj & Co
MZ479753	15401		11056	4345	Cj
MZ479784	771		596	175	Cj
MZ479812	175		144	31	Cj
MZ479801	71		65	6	Cj
MZ479759	4040		790	3250	Co
MZ479771	1496		259	1237	Co
MZ479782	808		134	674	Co
MZ479805	160		35	125	Co
B: CLAM for the compartment: 319 OTUs detected
OTUs	Total Abundance		Abundance in Root	Abundance in Soil	Class
MZ479760	4299		2851	1448	Root & Soil
MZ479769	1879		1117	762	Root & Soil
MZ479772	1696		1126	570	Root & Soil
MZ479799	367		237	130	Root & Soil
MZ479830	132		101	31	Root & Soil
MZ479857	91		65	26	Root & Soil
MZ479883	68		48	20	Root & Soil
MZ479889	64		21	43	Root & Soil
MZ479911	53		16	37	Root & Soil
MZ479913	52		42	10	Root & Soil
MZ479928	48		10	38	Root & Soil
MZ479933	47		13	34	Root & Soil
MZ479939	46		33	13	Root & Soil
MZ479953	43		35	8	Root & Soil
MZ479958	42		7	35	Root & Soil
MZ479963	41		33	8	Root & Soil
MZ479967	39		31	8	Root & Soil
MZ479972	38		32	6	Root & Soil
MZ479990	35		6	29	Root & Soil
MZ479999	34		29	5	Root & Soil
MZ479997	34		28	6	Root & Soil
MZ479998	34		28	6	Root & Soil
MZ480011	31		26	5	Root & Soil
MZ480012	31		7	24	Root & Soil
MZ480024	30		4	26	Root & Soil
MZ480020	30		4	26	Root & Soil
MZ480028	28		4	24	Root & Soil
MZ480041	26		21	5	Root & Soil
MZ480040	26		20	6	Root & Soil
MZ480066	24		21	3	Root & Soil
MZ480065	24		19	5	Root & Soil
MZ480083	23		19	4	Root & Soil
MZ480102	22		4	18	Root & Soil
MZ480125	20		18	2	Root & Soil
MZ480122	20		18	2	Root & Soil
MZ480123	20		17	3	Root & Soil
MZ480134	20		17	3	Root & Soil
MZ480124	20		16	4	Root & Soil
MZ480131	20		16	4	Root & Soil
MZ480150	19		17	2	Root & Soil
MZ480142	19		16	3	Root & Soil
MZ480143	19		16	3	Root & Soil
MZ480141	19		15	4	Root & Soil
MZ480146	19		4	15	Root & Soil
MZ480157	19		2	17	Root & Soil
MZ480167	18		15	3	Root & Soil
MZ480190	17		3	14	Root & Soil
MZ480188	17		2	15	Root & Soil
MZ480230	16		14	2	Root & Soil
MZ480204	16		13	3	Root & Soil
MZ480218	16		3	13	Root & Soil
MZ480240	15		13	2	Root & Soil
MZ479752	26658		20717	5941	Root
MZ479753	19922		15401	4521	Root
MZ479755	8963		7012	1951	Root
MZ479757	6843		6198	645	Root
MZ479758	5511		4201	1310	Root
MZ479759	4544		4040	504	Root
MZ479762	3039		2368	671	Root
MZ479763	2596		1993	603	Root
MZ479765	2107		1997	110	Root
MZ479766	2095		1568	527	Root
MZ479771	1783		1496	287	Root
MZ479782	895		808	87	Root
MZ479784	825		771	54	Root
MZ479788	622		470	152	Root
MZ479792	527		479	48	Root
MZ479798	379		309	70	Root
MZ479807	241		181	60	Root
MZ479808	236		229	7	Root
MZ479809	235		235	0	Root
MZ479811	229		184	45	Root
MZ479813	207		190	17	Root
MZ479815	200		174	26	Root
MZ479816	198		161	37	Root
MZ479824	160		142	18	Root
MZ479826	152		130	22	Root
MZ479828	148		148	0	Root
MZ479831	131		109	22	Root
MZ479836	121		121	0	Root
MZ479838	118		93	25	Root
MZ479840	117		102	15	Root
MZ479844	109		109	0	Root
MZ479845	109		96	13	Root
MZ479858	89		86	3	Root
MZ479860	88		78	10	Root
MZ479861	87		81	6	Root
MZ479865	85		78	7	Root
MZ479881	71		67	4	Root
MZ479879	71		63	8	Root
MZ479886	67		61	6	Root
MZ479885	67		60	7	Root
MZ479899	57		49	8	Root
MZ479903	56		51	5	Root
MZ479905	56		48	8	Root
MZ479914	52		50	2	Root
MZ479916	51		46	5	Root
MZ479920	50		44	6	Root
MZ479921	50		43	7	Root
MZ479926	49		42	7	Root
MZ479932	47		47	0	Root
MZ479934	47		43	4	Root
MZ479937	47		41	6	Root
MZ479943	45		43	2	Root
MZ479947	45		38	7	Root
MZ479948	44		44	0	Root
MZ479968	39		39	0	Root
MZ479976	38		37	1	Root
MZ479975	38		36	2	Root
MZ479973	38		33	5	Root
MZ479981	37		36	1	Root
MZ479980	37		36	1	Root
MZ479988	36		33	3	Root
MZ479996	34		34	0	Root
MZ480004	33		29	4	Root
MZ480008	32		30	2	Root
MZ480019	30		28	2	Root
MZ480018	30		28	2	Root
MZ480022	30		27	3	Root
MZ480026	29		29	0	Root
MZ480025	29		26	3	Root
MZ480038	27		27	0	Root
MZ480034	27		26	1	Root
MZ480032	27		25	2	Root
MZ480039	26		24	2	Root
MZ480082	23		23	0	Root
MZ480092	23		22	1	Root
MZ480087	23		21	2	Root
MZ480096	22		22	0	Root
MZ480107	22		21	1	Root
MZ480095	22		20	2	Root
MZ480127	20		20	0	Root
MZ480140	20		20	0	Root
MZ480179	18		18	0	Root
MZ480201	17		17	0	Root
MZ480198	17		16	1	Root
MZ480213	16		16	0	Root
MZ480212	16		15	1	Root
MZ480215	16		15	1	Root
MZ480205	16		15	1	Root
MZ480231	15		14	1	Root
MZ480234	15		14	1	Root
MZ479751	44575		1921	42654	Soil
MZ479761	3219		2	3217	Soil
MZ479767	2044		1	2043	Soil
MZ479770	1814		159	1655	Soil
MZ479773	1640		0	1640	Soil
MZ479774	1547		34	1513	Soil
MZ479776	1407		79	1328	Soil
MZ479778	1158		300	858	Soil
MZ479779	1128		5	1123	Soil
MZ479780	978		14	964	Soil
MZ479785	822		27	795	Soil
MZ479786	757		14	743	Soil
MZ479801	342		71	271	Soil
MZ479806	242		0	242	Soil
MZ479810	233		18	215	Soil
MZ479817	198		5	193	Soil
MZ479818	196		37	159	Soil
MZ479822	172		7	165	Soil
MZ479825	159		1	158	Soil
MZ479827	151		2	149	Soil
MZ479833	129		2	127	Soil
MZ479834	127		0	127	Soil
MZ479837	120		2	118	Soil
MZ479846	109		1	108	Soil
MZ479848	107		0	107	Soil
MZ479856	91		12	79	Soil
MZ479863	87		5	82	Soil
MZ479862	87		0	87	Soil
MZ479866	84		3	81	Soil
MZ479867	82		9	73	Soil
MZ479868	81		10	71	Soil
MZ479870	80		2	78	Soil
MZ479871	79		6	73	Soil
MZ479873	77		0	77	Soil
MZ479875	76		12	64	Soil
MZ479876	73		0	73	Soil
MZ479877	72		0	72	Soil
MZ479880	71		0	71	Soil
MZ479882	69		2	67	Soil
MZ479884	68		1	67	Soil
MZ479887	67		0	67	Soil
MZ479888	67		0	67	Soil
MZ479892	62		1	61	Soil
MZ479893	61		0	61	Soil
MZ479896	59		0	59	Soil
MZ479897	58		1	57	Soil
MZ479898	58		1	57	Soil
MZ479901	57		1	56	Soil
MZ479907	55		0	55	Soil
MZ479908	55		0	55	Soil
MZ479909	55		0	55	Soil
MZ479910	53		0	53	Soil
MZ479915	52		0	52	Soil
MZ479918	51		4	47	Soil
MZ479919	51		4	47	Soil
MZ479924	50		4	46	Soil
MZ479923	50		0	50	Soil
MZ479927	49		0	49	Soil
MZ479929	48		0	48	Soil
MZ479930	48		0	48	Soil
MZ479941	46		4	42	Soil
MZ479940	46		0	46	Soil
MZ479950	44		6	38	Soil
MZ479952	44		3	41	Soil
MZ479949	44		0	44	Soil
MZ479951	44		0	44	Soil
MZ479954	43		0	43	Soil
MZ479955	43		0	43	Soil
MZ479959	42		2	40	Soil
MZ479960	42		0	42	Soil
MZ479961	42		0	42	Soil
MZ479962	42		0	42	Soil
MZ479965	40		1	39	Soil
MZ479979	38		3	35	Soil
MZ479983	37		5	32	Soil
MZ479982	37		0	37	Soil
MZ479984	37		0	37	Soil
MZ479987	36		4	32	Soil
MZ479993	35		1	34	Soil
MZ479994	35		0	35	Soil
MZ480006	33		1	32	Soil
MZ480007	33		0	33	Soil
MZ480009	32		0	32	Soil
MZ480016	31		0	31	Soil
MZ480021	30		3	27	Soil
MZ480023	30		1	29	Soil
MZ480029	28		2	26	Soil
MZ480030	28		0	28	Soil
MZ480036	27		1	26	Soil
MZ480037	27		0	27	Soil
MZ480035	27		0	27	Soil
MZ480049	26		3	23	Soil
MZ480048	26		2	24	Soil
MZ480044	26		1	25	Soil
MZ480045	26		0	26	Soil
MZ480047	26		0	26	Soil
MZ480043	26		0	26	Soil
MZ480046	26		0	26	Soil
MZ480061	25		1	24	Soil
MZ480054	25		0	25	Soil
MZ480055	25		0	25	Soil
MZ480057	25		0	25	Soil
MZ480058	25		0	25	Soil
MZ480059	25		0	25	Soil
MZ480060	25		0	25	Soil
MZ480075	24		0	24	Soil
MZ480076	24		0	24	Soil
MZ480073	24		0	24	Soil
MZ480074	24		0	24	Soil
MZ480078	24		0	24	Soil
MZ480090	23		1	22	Soil
MZ480091	23		0	23	Soil
MZ480105	22		2	20	Soil
MZ480098	22		0	22	Soil
MZ480100	22		0	22	Soil
MZ480101	22		0	22	Soil
MZ480103	22		0	22	Soil
MZ480104	22		0	22	Soil
MZ480106	22		0	22	Soil
MZ480113	21		2	19	Soil
MZ480118	21		1	20	Soil
MZ480114	21		1	20	Soil
MZ480115	21		1	20	Soil
MZ480117	21		0	21	Soil
MZ480119	21		0	21	Soil
MZ480120	21		0	21	Soil
MZ480116	21		0	21	Soil
MZ480135	20		0	20	Soil
MZ480136	20		0	20	Soil
MZ480137	20		0	20	Soil
MZ480138	20		0	20	Soil
MZ480139	20		0	20	Soil
MZ480149	19		0	19	Soil
MZ480151	19		0	19	Soil
MZ480152	19		0	19	Soil
MZ480153	19		0	19	Soil
MZ480156	19		0	19	Soil
MZ480158	19		0	19	Soil
MZ480168	18		1	17	Soil
MZ480169	18		1	17	Soil
MZ480172	18		1	17	Soil
MZ480175	18		1	17	Soil
MZ480174	18		1	17	Soil
MZ480173	18		0	18	Soil
MZ480170	18		0	18	Soil
MZ480182	18		0	18	Soil
MZ480177	18		0	18	Soil
MZ480171	18		0	18	Soil
MZ480178	18		0	18	Soil
MZ480163	18		0	18	Soil
MZ480176	18		0	18	Soil
MZ480192	17		1	16	Soil
MZ480199	17		1	16	Soil
MZ480195	17		0	17	Soil
MZ480196	17		0	17	Soil
MZ480193	17		0	17	Soil
MZ480194	17		0	17	Soil
MZ480197	17		0	17	Soil
MZ480222	16		1	15	Soil
MZ480209	16		1	15	Soil
MZ480225	16		0	16	Soil
MZ480217	16		0	16	Soil
MZ480223	16		0	16	Soil
MZ480220	16		0	16	Soil
MZ480224	16		0	16	Soil
MZ480219	16		0	16	Soil
MZ480226	16		0	16	Soil
MZ480221	16		0	16	Soil
MZ480216	16		0	16	Soil
MZ480244	15		1	14	Soil
MZ480239	15		0	15	Soil
MZ480241	15		0	15	Soil
MZ480238	15		0	15	Soil
MZ480242	15		0	15	Soil
MZ480243	15		0	15	Soil
MZ480246	15		0	15	Soil
MZ480247	15		0	15	Soil

## Sheet: ESM_Table S9
Table S9 Mantel test showing biotic and abiotic effects on root and soil AMF communities associated with Cryptomeria japonica (Cj) and Chamaecyparis obtusa (Co). Significant effects (p-value < 0.05) are in bold
		Root community			Soil community
		Mantel statistic r	p-value		Mantel statistic r	p-value
Physical sparation		0.089	0.049		0.288	0.001
Soil pH		0.12	0.028		0.201	0.006
Soil EC		0.012	0.4		0.047	0.28
Host DBH		-0.003	0.504		0.03	0.282
Total Effect of the above		0.055	0.225		0.175	0.02
Soil community		0.127	0.058

[truncated: 3 more sheets: ESM_Table S10, ESM_Table S11, ESM Table S12]
